# Supplementary material for: SAP30 promotes breast tumor progression by bridging the transcriptional corepressor SIN3 complex and MLL1
Source: J Clin Invest. 2023 Sep 1;133(17):e168362. doi: 10.1172/JCI168362 (PMC10471174; doi:10.1172/JCI168362)
Supplement: Supporting data values [file jci-133-168362-s153.xlsx]

## Sheet: 1B
	Normal	Tumor
pair-1	94.515	170.17
pair-2	35.365	75.48
pair-3	52.97	188.51
pair-4	0	94.875
pair-5	104.425	187.135

## Sheet: 1C
	Normal	Tumor
pair-1	27.855	90.1
pair-2	12.7535	110.995
pair-3	40.26	107.545
pair-4	5.4385	86.535
pair-5	8.76	34.905

## Sheet: 1E
	SAP30 Negtive (0)	SAP30 Weak (1)	SAP30 Moderate (2)	SAP30 Strong (3)
Normal	91.8	8.2	0	0
TNBC	11.7	31.9	38.3	18.1

## Sheet: 1G
	Primary tumor	Metastatic tumor
pair-1	5.639	23.475
pair-2	74.93	121.82
pair-3	20.835	21.755
pair-4	92.46	91.03
pair-5	126.51	181.985
pair-6	158.185	156.955
pair-7	149.08	175.64
pair-8	116.385	159.37
pair-9	144.16	136.55
pair-10	148.6	218.47

## Sheet: 2A
Tumor growth curve
	SC							SAP30-KO1							SAP30-KO2
Days after cell implantation	Tumor-1	Tumor-2	Tumor-3	Tumor-4	MEAN	SEM		Tumor-1	Tumor-2	Tumor-3	Tumor-4	MEAN	SEM		Tumor-1	Tumor-2	Tumor-3	Tumor-4	MEAN	SEM
12	99.347	104.458	140.147	118.81	115.69	9.13395		72.8	87.0652	70.304	68.5542	74.6808	4.21902		78.6022	114.903	93.0852	67.496	88.5217	10.2359
15	125.665	148.044	175.739	164.811	153.565	10.905		82.6072	90.584	81.6878	85.176	85.0138	1.99806		92.04	113.743	94.809	89.4322	97.506	5.52244
18	156.15	205.695	228.15	211.932	200.482	15.5165		97.526	101.92	94.38	99.008	98.2085	1.56891		101.338	123.833	98.8042	112.32	109.074	5.72771
21	198.588	275.533	276.181	252.72	250.756	18.2248		106.585	139.339	125.104	115.664	121.673	6.99769		133.848	158.387	146.929	133.732	143.224	5.9277
24	248.213	332.58	337.559	304.275	305.657	20.5026		123.833	183.872	155.074	138.411	150.298	12.8832		172.49	192.358	199.279	166.093	182.555	7.89563
27	299.499	358.02	374.306	354.048	346.469	16.2582		123.833	212.176	159.266	149.396	161.167	18.5694		133.115	194.594	211.068	176.517	178.824	16.7905
30	369.611	387.086	417.331	422.523	399.138	12.5663		119.933	252.533	154.365	162.939	172.442	28.2678		135.016	202.625	225.255	195.661	189.639	19.2722
33	375.232	483.912	482.227	555.009	474.095	37.0624		151.593	292.032	192.491	209.336	211.363	29.496		154.69	251.056	263.25	240.282	227.319	24.6603
36	394.243	607.341	529.37	730.184	565.285	70.4187		199.48	349.979	263.203	273.78	271.611	30.8487		194.468	309.442	315.962	300.912	280.196	28.7416
39	519.423	839.093	779.35	806.791	736.164	73.2714		244.842	403.598	326.144	318.132	323.179	32.4527		233.251	349.222	386.88	348.517	329.467	33.3002
42	669.76	1105.57	1070.69	907.592	938.403	99.3993		299.82	456.653	384.592	349.136	372.55	32.9851		276.146	407.846	457.841	384.384	381.554	38.3296
45	912.912	1487.15	1191.57	1079.11	1167.69	120.894		299.82	491.681	450.778	371.906	403.546	42.5821		322.878	461.901	551.067	429.088	441.234	47.1221
48	1209.79	1838	1291.74	1257.5	1399.26	147.209		312.998	537.482	529.428	410.193	447.525	53.4567		356.47	514.8	626.597	490.181	497.012	55.4581
51	1321.62	1934.9	1381.31	1284.06	1480.47	152.793		385.782	605.176	466.752	478.878	484.147	45.3267		344.318	542.88	672.821	501.322	515.335	67.7027
54	1467.38	1992.63	1470.98	1319.48	1562.62	147.618		471.744	666.9	484.614	578.386	550.411	45.5247		446.846	533.848	622.028	532.459	533.795	35.7619
Tumor weight
	SC	SAP30-KO1	SAP30-KO2
	2.87	0.79	0.76
	1.58	0.61	1.01
	1.54	0.91	1.05
	1.74	0.75	0.87

## Sheet: 2C
Ki67+ cell ratio (%)
	SC	SAP30-KO1	SAP30-KO2
	75.71	87.64	83.7
	83.37	93.35	83.31
	89.68	83.77	80.97
	90.25	86.6	82.11
CC3+ cells/field
	SC	SAP30-KO1	SAP30-KO2
	9	8	8
	22	9	13
	9	14	17
	8	8	10

## Sheet: 2D
Microvessel density (%)
	SC	SAP30-KO1	SAP30-KO2
	3.42829	1.01525	0.740571
	2.25889	1.20672	0.82202
	2.34566	0.732449	0.730064
	3.10681	0.807774	1.12158
Lymphatic vessel density (%)
	SC	SAP30-KO1	SAP30-KO2
	5.57735	1.29584	1.64619
	4.136	1.20299	1.16762
	2.42183	1.63244	0.899485
	2.93099	1.42439	1.09963

## Sheet: 2E
	SC	SAP30-KO1	SAP30-KO2
	1.02466	0.816524	0.702154
	0.983842	0.739712	0.664934
	0.991503	0.675307	0.665748

## Sheet: 2G
	SC	SAP30-KO1	SAP30-KO2
	0.740527	0.0812264	0.0102072
	0.869539	0.314562	0.20079
	1.33856	0.0440738	0.237777
	1.1602	0.177708	0.0701958

## Sheet: 2H
	SC	SAP30-KO1	SAP30-KO2
	1.02944	0.0447049	0.146394
	0.481521	0.00374721	0.0465368
	1.23792	0.00514311	0.00547393
	1.62965	0.0843857	0.0222295

[truncated: 72 more sheets: 2I, 2J, 2K, 2M, 3D, 3E, 3F, 3G, 3H, 3K, 3L, 4A, 4C, 4D, 4E, 5A, 5C, 5E, 5F, 5G …]
